# Supplementary material for: Performance Comparisons of AlexNet and GoogLeNet in Cell Growth Inhibition IC50 Prediction
Source: Int J Mol Sci. 2021 Jul 19;22(14):7721. doi: 10.3390/ijms22147721 (PMC8305019; doi:10.3390/ijms22147721)
Supplement: Supplementary file 1 [file ijms-22-07721-s001.zip]

Archive with 1 entries (1 files):
- ijms-1238276-supplementary.pdf
